# Supplementary material for: Exploring the metabolic changes of Ceratitis capitata Vienna 8 strain across three developmental stages through probiotic larval diet supplementation
Source: PLoS One. 2024 Dec 2;19(12):e0313894. doi: 10.1371/journal.pone.0313894 (PMC11611148; doi:10.1371/journal.pone.0313894)
Supplement: S1 File — (XLSX) [file pone.0313894.s002.xlsx]

## Sheet: Feuil1
Molecules	NP-A1	NP-A2	NP-A3	E5A1	PA2	PA3	NP-P1	NP-P2	NP-P3	PP1	PP2	PP3	NP-L1	NP-L2	NP-L3	PL1	PL2	PL3	P1	P2	P3
Cyclohexan-1-ol-2-carboxylic	10.054	10.32	10.21	0	0	0	0	0	0	0	0	0	0	0	0	0	0	0	0	0	0
2-Cyclohexylpiperidine	4.498	5.123	4.841	0	0	0	3.229	3.566	4.029	0	0	0	2.491	1.981	3.026	1.587	0.789	1.112	0	0	0
Methyl 2-hydroxy-octadeca-9,1	0	0	0	8.407	8.722	8.586	1.618	1.218	2.218	2.542	2.387	3.032	0	0	0	0	0	0	0	0	0
(-)-trans-Isopiperitenol	1.71	2.01	1.96	0	0	0	4.296	4.685	3.996	5.513	6.113	5.382	0	0	0	100	100	100	0	0	0
i-Propyl 9-hexadecenoate	2.262	3.22	2.852	10.989	11.006	11.236	7.941	5.741	9.041	2.661	2.52	3.95	1.641	2.003	1.324	7.894	7.568	8.015	0	0	0
n-Propyl 9,12-octadecadienoat	0	0	0	11.645	12.843	11.742	8.204	7.908	9.055	0	0	0	0	0	0	2.666	3.113	2.224	0	0	0
n-Propyl 11-octadecenoate	2.859	2.752	3.056	19.367	18.946	19.842	14.795	13.849	14.422	3.693	3.907	2.958	1.859	1.022	2.608	3.759	3.265	4.441	0	0	0
1-[[2-[Butylamino]butyl]imino	0	0	0	2.524	2.863	3.024	1.508	1.896	2.203	3.115	4.022	2.985	0	0	0	0	0	0	0	0	0
Cyclopentane, 1-pentyl-2-prop	2.415	2.896	3.276	1.929	2.146	2.133	0	0	0	0	0	0	1.59	0.59	2.08	2.365	3.078	2.178	0	0	0
11,13-Dimethyl-12-tetradecen-	2.643	2.706	2.643	0	0	0	0	0	0	0	0	0	0	0	0	0	0	0	0	0	0
1-Nonylcycloheptane	2.818	2.254	3.348	3.036	2.936	3.212	1.42	2.06	1.13	4.183	5.066	3.736	2.11	1.99	2.52	2.992	3.42	2.741	0	0	0
Tridecanoic acid, 12-methyl-,	0	0	0	1.318	1.662	2.013	1.417	1.017	1.231	2.147	1.788	2.306	1.045	1.321	1.145	0	0	0	0	0	0
9-Hexadecenoic acid, methyl e	0	0	0	1.431	2.111	1.42	2.704	2.677	3.055	1.548	2.111	1.608	4.187	4.502	3.187	0	0	0	0	0	0
.alpha.-d-Xylopyranoside, met	1.872	0.872	2.006	0	0	0	2.799	2.805	3.019	0	0	0	0	0	0	0	0	0	0	0	0
i-Propyl 14-methyl-pentadecan	0	0	0	15.621	14.942	15.033	2.794	3.004	3.702	4.658	3.978	4.652	1.412	2.012	1.366	4.477	4.077	4.857	0	0	0
Methyl 7,11,14-eicosatrienoat	8.617	8.017	9.223	43.647	43.885	43.415	3.787	3.287	4.269	6.508	7.108	6.852	3.634	3.241	3.864	8.952	7.922	8.881	0	0	0
13-Octadecenoic acid, methyl	7.223	6.513	7.997	8.247	8.047	8.454	3.932	4.132	4.55	7.881	6.956	8.159	4.502	4.474	4.562	9.734	8.99	9.854	0	0	0
Butyl 9,12,15-octadecatrienoa	6.563	5.563	7.423	9.911	9.144	10.774	5.941	6.001	6.357	6.128	5.928	6.444	0	0	0	0	0	0	0	0	0
i-Propyl 9-octadecenoate	0	0	0	3.961	4.047	3.789	3.398	3.488	4.078	0	0	0	0	0	0	0	0	0	0	0	0
1-Bromoeicosane	0.955	1.955	1.015	0	0	0	0	0	0	0	0	0	0	0	0	0	0	0	0	0	0
2-(2-Ethyl-1,3-dimethyl-cyclo	10.11	9.96	9.83	0	0	0	1.434	1.089	1.963	0	0	0	0	0	0	0	0	0	0	0	0
Tricyclo[20.8.0.0(7,16)]triac	1.478	1.226	0.478	4.015	4.441	3.615	1.685	1.115	2.135	1.383	1.023	1.223	2.187	2.187	2.187	0.128	0.128	0.128	0	0	0
Octacosanol	0	0	0	0.584	1.084	1.584	1.77	2.09	1.99	2.02	2.66	1.95	0	0	0	1.826	1.526	2.135	0.438	0.438	0.438
(2,3-Diphenylcyclopropyl)meth	0	0	0	1.585	2.065	1.185	2.854	3.21	3.04	1.698	0.698	1.98	0	0	0	0	0	0	0	0	0
Methyl hexadec-9-enoate	4.361	4.707	4.045	5.691	5.337	5.981	1.759	1.059	1.119	6.214	6.477	6.154	3.099	2.999	3.203	6.284	7.084	5.491	0	0	0
Isopropyl linoleate	0	0	0	17.173	16.713	17.563	1.321	2.321	2.016	0	0	0	0	0	0	0	0	0	0	0	0
2,5-Hexanediol,2,5-dimethyl-	41.795	38.845	43.988	0	0	0	0	0	0	0	0	0	17.482	17.808	17.206	0	0	0	0	0	0
2,3-Bornanediol	1.302	1.102	1.802	0	0	0	0	0	0	0	0	0	0	0	0	0	0	0	0	0	0
Methyl 3-cis,9-cis,12-cis-oct	2.649	3.249	2.003	0	0	0	0	0	0	0	0	0	0	0	0	0	0	0	0	0	0
Cyclododecanone, 2-methylene-	2.866	2.166	3.562	0	0	0	0	0	0	0	0	0	0	0	0	0	0	0	0	0	0
2(5H)-Furanone	17.756	17.421	18.156	0	0	0	0	0	0	0	0	0	0	0	0	0	0	0	1.492	1.492	1.492
2,6-Nonadienal, 3,7-dimethyl-	8.955	7.955	9.255	0	0	0	0	0	0	0	0	0	0	0	0	0	0	0	0	0	0
9,12,15-Octadecatrienoic acid	1.45	1.03	1.87	0	0	0	0	0	0	0	0	0	0	0	0	0	0	0	0	0	0
2-Thiopheneacetic acid, 2-met	2.558	2.958	2.158	0	0	0	0	0	0	0	0	0	0	0	0	1.374	1.074	1.905	1.467	1.467	1.467
Lupan-3-one, cyclic 1,2-ethan	0.754	1.252	1.054	0	0	0	0	0	0	0	0	0	0	0	0	0	0	0	0	0	0
1-Hexadecanol	3.742	3.159	4.336	1.409	1.009	1.875	0	0	0	3.823	4.112	3.698	0	0	0	0	0	0	0	0	0
Neronine, 4.beta.,5-dihydro-	1.051	1.51	1.031	0	0	0	0	0	0	0	0	0	0	0	0	0	0	0	0	0	0
trans-2-methyl-4-n-pentylthia	2.585	2.778	2.337	0	0	0	0	0	0	0	0	0	0	0	0	4.823	5.266	4.38	0	0	0
1-Ethyl-1,2,3,4-tetrahydro-6,	11.797	12.665	10.899	0	0	0	0	0	0	0	0	0	0	0	0	0	0	0	0	0	0
cis-13-Eicosenoic acid	2.281	2.881	1.681	0	0	0	0	0	0	0	0	0	0	0	0	0	0	0	0	0	0
Sulfurous acid, butyl heptade	1.594	2.442	0.794	0	0	0	0	0	0	0	0	0	0	0	0	0	0	0	0	0	0
E-7-Octadecene	3.389	4.089	2.689	0	0	0	0	0	0	0	0	0	0	0	0	0	0	0	0	0	0
Norcodeine, 2TMS derivative	1.173	0.773	1.221	0	0	0	0	0	0	0	0	0	0	0	0	0	0	0	0	0	0
1,3-Dioxolane, 4-ethyl-5-octy	0	0	0	1.891	0.891	1.291	0	0	0	0	0	0	0	0	0	0	0	0	0	0	0
Phenol, 3,5-bis(1,1-dimethyle	0	0	0	5.143	4.943	5.343	0	0	0	0	0	0	0	0	0	0	0	0	0	0	0
n-Propyl 9-hexadecenoate	0	0	0	19.69	20.87	18.51	0	0	0	0	0	0	0	0	0	0	0	0	0	0	0
Acetic acid, chloro-, octadec	0	0	0	1.231	0.931	1.081	0	0	0	0	0	0	0	0	0	0	0	0	0	0	0
9-octadecenoic acid, 2,2,2-tr	0	0	0	1.256	0.856	1.487	0	0	0	0	0	0	0	0	0	0	0	0	0	0	0
Hexadecanedioic acid	0	0	0	1.892	1.357	1.096	0	0	0	0	0	0	0	0	0	0	0	0	3.067	3.067	3.067
Octadecanamide, N-(2-hydroxye	0	0	0	1.06	2.12	1.58	0	0	0	0	0	0	0	0	0	0	0	0	0	0	0
2-Butyl-.delta.1-pyrroline	0	0	0	1.344	0.844	1.129	0	0	0	0	0	0	0	0	0	0	0	0	0	0	0
Tetradecane, 2,6,10-trimethyl	0	0	0	1.32	1.12	1.06	0	0	0	0	0	0	0	0	0	0	0	0	0	0	0
3,3-Diethylpentadecane	0	0	0	1.331	1.557	0.881	0	0	0	0	0	0	0	0	0	0	0	0	0	0	0
17-Pentatriacontene	0	0	0	1.048	1.228	1.074	0	0	0	0	0	0	0	0	0	2.374	2.703	2.113	0	0	0
1,2-Propanediol, 3-(octadecyl	0	0	0	1.86	0.93	1.36	0	0	0	0	0	0	0	0	0	0	0	0	0	0	0
6-Dodecene, (E)-	0	0	0	1.371	1.111	1.423	0	0	0	0	0	0	0	0	0	0	0	0	0	0	0
Pentanamide, 2-(dimethylamino	0	0	0	1.908	2.202	1.714	0	0	0	0	0	0	0	0	0	0	0	0	1.64	1.64	1.64
3-Ethyl-3-methylnonadecane	0	0	0	1.673	1.273	1.002	0	0	0	0	0	0	0	0	0	0	0	0	0	0	0
Methyl 11-methyl-dodecanoate	0	0	0	0.5	0.58	0.79	0	0	0	0	0	0	0	0	0	0	0	0	0	0	0
3-Ethyl-3-methylheptadecane	0	0	0	0.78	0.35	1.21	0	0	0	0	0	0	0	0	0	0	0	0	3.662	3.662	3.662
6,9-Octadecadienoic acid, met	0	0	0	2.547	2.155	2.985	0	0	0	0	0	0	0	0	0	0	0	0	0	0	0
2-(Pentyloxycarbonyl)benzoic	0	0	0	2.289	2.078	2.479	0	0	0	0	0	0	0	0	0	0	0	0	0	0	0
Undecanoic acid, 10-methyl-,	0	0	0	0.687	1.087	0.987	0	0	0	0	0	0	0	0	0	0	0	0	0	0	0
Octadecanoic acid, decyl este	0	0	0	1.181	1.076	1.001	0	0	0	0	0	0	0	0	0	0	0	0	0	0	0
Z,E-2,13-Octadecadien-1-ol	0	0	0	1.575	2.669	1.005	0	0	0	0	0	0	0	0	0	0	0	0	0	0	0
Dimethylsulfoxonium formylmet	0	0	0	0	0	0	69.666	70.166	68.985	54.009	55	53.999	0	0	0	42.474	41.907	42.174	2.108	2.108	2.108
2(1H)-Naphthalenone, octahydr	0	0	0	0	0	0	1.188	1.198	1.108	0	0	0	2.424	1.424	2.024	0	0	0	0	0	0
Phenol, 2,5-bis(1,1-dimethyle	0	0	0	0	0	0	4.899	4.919	5.929	0	0	0	0	0	0	0	0	0	0	0	0
Hexadecanoic acid, 1-(hydroxy	0	0	0	0	0	0	1.823	2.023	1.963	0	0	0	0	0	0	0	0	0	0	0	0
Cyclohexanemethanol, .alpha.-	0	0	0	0	0	0	12.478	12.762	13.278	17.239	17.439	16.874	15.779	16.045	15.944	1.833	2.056	2.258	0	0	0
8-Nonyn-1-ol tetrahydropyran-	0	0	0	0	0	0	1.871	2.121	1.909	0	0	0	0	0	0	0	0	0	0	0	0
Methyl 5,9-heptadecadienoate	0	0	0	0	0	0	4.793	3.852	4.374	0	0	0	0	0	0	2.705	2.125	4.001	0	0	0
Perhydroindene-4-carboxylic a	0	0	0	0	0	0	1.571	2.385	1.896	0	0	0	0	0	0	0	0	0	0	0	0
4-Benzyloxytricyclo[4.3.1.0(3	0	0	0	0	0	0	2.98	2.04	3.75	0	0	0	0	0	0	0	0	0	0	0	0
Methyl 4,7,10,13-hexadecatetr	0	0	0	0	0	0	1.343	1.78	2.043	0	0	0	0	0	0	0	0	0	1.064	1.064	1.064
Z,E-3,13-Octadecadien-1-ol	0	0	0	0	0	0	1.062	2.033	1.315	0	0	0	3.411	3.621	3.502	0	0	0	0	0	0
Estra-1,3,5(10)-trien-17.beta	0	0	0	0	0	0	1.234	2.055	1.677	0	0	0	0	0	0	0	0	0	0	0	0
Methyl 18-fluoro-octadec-9-en	0	0	0	0	0	0	1.046	1.78	2.088	0	0	0	0	0	0	0	0	0	0	0	0
9-Tricosene, (Z)-	0	0	0	0	0	0	1.814	3.002	2.012	4.186	4.86	5.003	3.685	4.085	3.447	3.852	2.638	3.187	4.68	4.68	4.68
Methyl 13-methyltetradecanoat	0	0	0	0	0	0	8.718	9.018	7.98	0	0	0	0	0	0	0	0	0	0	0	0
trans-13-Octadecenoic acid	0	0	0	0	0	0	3.272	4.033	2.772	0	0	0	0	0	0	0	0	0	0	0	0
1,2-Benzenedicarboxylic acid,	0	0	0	0	0	0	1.201	2.212	1.001	4.421	3.724	4.65	0	0	0	2.442	2.781	3.021	0	0	0
Tetracontane, 3,5,24-trimethy	0	0	0	0	0	0	1.194	1.94	1.322	1.787	1.669	3.002	0	0	0	0	0	0	0.619	0.619	0.619
Carbonic acid, octadecyl viny	0	0	0	0	0	0	1.686	2.047	2.126	0	0	0	0	0	0	0	0	0	0	0	0
Tetratriacontyl heptafluorobu	0	0	0	0	0	0	2.356	2.56	2.802	0	0	0	0	0	0	0	0	0	0	0	0
Dotriacontyl isobutyl ether	0	0	0	0	0	0	1.48	2.08	1.666	0	0	0	0	0	0	0	0	0	0	0	0
13-Docosen-1-ol, (Z)-	0	0	0	0	0	0	3.269	4.069	3.879	0	0	0	5.741	5.887	5.569	0	0	0	0	0	0
Aralionine, debenzoyl-	0	0	0	0	0	0	2.596	1.963	2.305	5.292	5.313	6.087	0	0	0	4.106	4.606	3.702	7.866	7.866	7.866
7-Tetradecanol	0	0	0	0	0	0	2.001	2.201	2.605	0	0	0	0	0	0	0	0	0	0	0	0
1,7-Dimethyl-4-(1-methylethyl	0	0	0	0	0	0	3.017	2.817	3.488	0	0	0	0	0	0	0	0	0	0	0	0
Butyl 9-hexadecenoate	0	0	0	0	0	0	2.39	3.26	2.02	0	0	0	1.118	1.118	1.118	0	0	0	0	0	0
i-Propyl 16-methyl-heptadecan	0	0	0	0	0	0	1.08	1.11	1.41	1.004	0.884	1.054	1.392	1.392	1.392	0.441	0.441	0.441	0	0	0
Z-8-Methyl-9-tetradecenoic ac	0	0	0	0	0	0	13.079	14.113	12.873	0	0	0	0	0	0	0	0	0	0	0	0
[1,1'-Biphenyl]-2,3'-diol, 3,	0	0	0	0	0	0	2.158	2.329	2.028	0	0	0	0	0	0	0	0	0	0	0	0
Sulfurous acid, butyl octadec	0	0	0	0	0	0	1.065	1.455	1.214	0	0	0	3.752	4.152	3.321	0	0	0	0	0	0
1-Heptacosanol	0	0	0	0	0	0	1.814	2.14	1.633	0	0	0	0	0	0	0	0	0	0	0	0
Octatriacontyl pentafluoropro	0	0	0	0	0	0	1.069	1.52	1.42	0	0	0	0	0	0	0	0	0	0	0	0
Dodecyl acrylate	0	0	0	0	0	0	6.148	6.215	6.325	0	0	0	0	0	0	0	0	0	0	0	0
6-Ethoxy-1,2,3,4-tetrahydro-2	0	0	0	0	0	0	2.022	1.922	2.106	0	0	0	2.946	3.146	2.755	0	0	0	0	0	0
9-Desoxy-9x-chloroingol 3,7,8	0	0	0	0	0	0	0	0	0	0	0	0	1.586	2.386	1.079	0	0	0	0	0	0
Methyl 18-fluoro-octadecanoat	0	0	0	0	0	0	0	0	0	0	0	0	0	0	0	2.082	2.082	2.082	0	0	0
Hexanedioic acid, mono(2-ethy	0	0	0	0	0	0	10.572	10.352	10.136	0	0	0	0	0	0	0	0	0	0	0	0
1-Decanol, 2-hexyl-	0	0	0	0	0	0	1.399	1.706	1.841	0	0	0	0	0	0	0	0	0	0.754	0.754	0.754
Eicosen-1-ol, cis-9-	0	0	0	0	0	0	5.396	6.006	5.248	0	0	0	0	0	0	0	0	0	0	0	0
3-n-Hexylthiolane, S,S-dioxid	0	0	0	0	0	0	0	0	0	1.527	1.079	1.924	0.838	1.058	1.121	1.369	1.071	1.704	0	0	0
10-Heneicosene (c,t)	0	0	0	0	0	0	0	0	0	0	0	0	1.517	1.017	1.217	0	0	0	0	0	0
2,4-Dihydroxybenzoic acid, 3T	0	0	0	0	0	0	0	0	0	0	0	0	1.271	1.625	1.463	0	0	0	0	0	0
(-)-cis-Isopiperitenol	0	0	0	0	0	0	0	0	0	0	0	0	4.638	5.138	4.141	0	0	0	0	0	0
2,3-Dimethyl-8-oxo-non-2-enal	0	0	0	0	0	0	0	0	0	0	0	0	5.401	5.001	5.811	0	0	0	0	0	0
9-Desoxo-9-x-acetoxy-3-desoxy	0	0	0	0	0	0	0	0	0	0	0	0	1.356	2.356	1.101	0	0	0	4.377	4.377	4.377
Thieno[2,3-b]quinolin-3-amine	0	0	0	0	0	0	0	0	0	0	0	0	0.853	1.853	1.053	0	0	0	3.046	3.046	3.046
Eicosanoic acid, methyl ester	0	0	0	0	0	0	0	0	0	0	0	0	1.396	1.405	2.004	0	0	0	0	0	0
Adipic acid, 4-methylpent-2-y	0	0	0	0	0	0	0	0	0	0	0	0	3.568	3.265	4.038	0	0	0	0	0	0
Hexacosyl isobutyl ether	0	0	0	0	0	0	0	0	0	0	0	0	4.681	3.958	5.353	0	0	0	0	0	0
3-n-Hexylthiane, S,S-dioxide	0	0	0	0	0	0	0	0	0	0	0	0	0.955	1.955	1.245	0	0	0	0	0	0
Ethyl 9,12-hexadecadienoate	0	0	0	0	0	0	0	0	0	0	0	0	2.481	1.741	3.502	0	0	0	0	0	0
Cyclononasiloxane, octadecame	0	0	0	0	0	0	0	0	0	0	0	0	1.774	2.847	1.216	0	0	0	0	0	0
trans-2-Oxabicyclo[4.4.0]deca	0	0	0	0	0	0	0	0	0	0	0	0	1.981	3.002	1.562	0	0	0	0	0	0
Cyclopropaneoctanoic acid, 2-	0	0	0	0	0	0	0	0	0	0	0	0	1.562	0.562	1.112	0	0	0	0	0	0
Isopropyl palmitate	0	0	0	0	0	0	0	0	0	2.235	3.047	2.135	0	0	0	0	0	0	0	0	0
Bicyclo[3.3.1]nonan-1-ol	0	0	0	0	0	0	0	0	0	1.19	2.18	1.58	0	0	0	3.329	3.741	3.201	0	0	0
1,3-Methano-5bH-cyclobuta[cd]	0	0	0	0	0	0	0	0	0	2.274	2.951	2.188	0	0	0	0	0	0	0	0	0
Cyclopentaneethanol, 2-(hydro	0	0	0	0	0	0	0	0	0	7.99	8.17	8.09	0	0	0	0	0	0	0	0	0
2H-Pyran-2-one, 5-ethylidenet	0	0	0	0	0	0	0	0	0	4.657	3.997	4.847	0	0	0	0	0	0	0	0	0
Methyl 4,5-tetradecadienoate	0	0	0	0	0	0	0	0	0	1.308	1.044	1.571	0	0	0	0	0	0	0	0	0
Isoquinoline, 1,2-dihydro-7-b	0	0	0	0	0	0	0	0	0	1.759	2.006	1.803	0	0	0	0	0	0	1.543	1.543	1.543
Propanoic acid, 2-(3-acetoxy-	0	0	0	0	0	0	0	0	0	1.297	2.226	1.043	0	0	0	0	0	0	0	0	0
Cyclopentanone, 2-(2-octenyl)	0	0	0	0	0	0	0	0	0	0	0	0	0	0	0	0.951	1.651	1.448	0	0	0
Acrylothiamide, 2-(4-chloroph	0	0	0	0	0	0	0	0	0	0	0	0	0	0	0	3.037	2.997	3.563	0	0	0
Cyclopropanol, 1-(3,7-dimethy	0	0	0	0	0	0	0	0	0	0	0	0	0	0	0	4.86	4.42	5.26	0	0	0
i-Propyl 6,9,12-hexadecatrien	0	0	0	0	0	0	0	0	0	0	0	0	0	0	0	1.462	2.032	1.149	0	0	0
2,2-Dimethyl-4-octenal	0	0	0	0	0	0	0	0	0	0	0	0	0	0	0	3.13	4.11	2.99	0	0	0
Docosahexaenoic acid, 1,2,3-p	0	0	0	0	0	0	0	0	0	0	0	0	0	0	0	1.19	1.44	1.254	0	0	0
3-Methyl-5-(1,4,4-trimethylcy	0	0	0	0	0	0	0	0	0	0	0	0	0	0	0	1.09	1.22	1.57	0	0	0
4-Carbomethoxy-4-[2-(2-carbom	0	0	0	0	0	0	0	0	0	0	0	0	0	0	0	1.279	3.019	1.111	1.101	1.101	1.101
Z-(13,14-Epoxy)tetradec-11-en	0	0	0	0	0	0	0	0	0	0	0	0	0	0	0	1.647	1.847	1.492	1.24	1.24	1.24
5Z,8Z,11Z,14Z-Eeicosatetra	0	0	0	0	0	0	0	0	0	0	0	0	0	0	0	0.621	1.112	1.656	0.05	0.05	0.05
Ethyl iso-allocholate	0	0	0	0	0	0	0	0	0	0	0	0	0	0	0	1.151	1.051	1.21	0.284	0.284	0.284
Molybdenum,bis[(1,2,3,4,5,6-.	0	0	0	0	0	0	0	0	0	0	0	0	0	0	0	1.222	1.569	1.352	4.204	4.204	4.204
Hexadecylamine,N-tert-butyld	0	0	0	0	0	0	0	0	0	0	0	0	0	0	0	1.453	2.003	1.668	1.073	1.073	1.073
3-n-Pentylthiolane, S,S-dioxi	0	0	0	0	0	0	0	0	0	0	0	0	0	0	0	1.263	1.052	1.841	1.408	1.408	1.408
Spiro(1,2,3,4,4a,4b,5,6,7,8,8	0	0	0	0	0	0	0	0	0	0	0	0	0	0	0	1.602	1.223	1.741	1.446	1.446	1.446
Phosphonoacetic Acid, 3TMS de	0	0	0	0	0	0	0	0	0	0	0	0	0	0	0	1.432	1.808	1.263	5.772	5.772	5.772
Cyclopropanebutanoic acid, 2-	0	0	0	0	0	0	0	0	0	0	0	0	0	0	0	1.314	1.623	1.808	2.031	2.031	2.031
7,10,13-Hexadecatrienoic acid	0	0	0	0	0	0	0	0	0	0	0	0	0	0	0	1.247	2.442	1.007	0.363	0.363	0.363
Thiazol-2-amine, 4-(1-adamant	0	0	0	0	0	0	0	0	0	0	0	0	0	0	0	1.19	1.32	1.26	2.115	2.115	2.115
S-Indacene, 1,2,3,5,6,7-hexah	0	0	0	0	0	0	0	0	0	0	0	0	0	0	0	2.823	3.133	2.705	4.331	4.331	4.331
Androstane-11,17-dione, 3-[(t	0	0	0	0	0	0	0	0	0	0	0	0	0	0	0	1.3	1.44	1.11	2.643	2.643	2.643
3,9.beta.:14,15-Diepoxypregn-	0	0	0	0	0	0	0	0	0	0	0	0	0	0	0	1.379	1.662	1.841	0	0	0
trans-2-Methyl-4-n-butylthian	0	0	0	0	0	0	0	0	0	0	0	0	0	0	0	1.867	0.867	1.067	0	0	0
Phenadoxone	0	0	0	0	0	0	0	0	0	0	0	0	0	0	0	2.622	2.485	3.047	0	0	0
Undec-10-ynoic acid, tridec-2	0	0	0	0	0	0	0	0	0	0	0	0	0	0	0	3.389	3.775	2.947	0	0	0
